# Supplementary material for: Efficacy of Conservative Interventions for Musculoskeletal Conditions on Pain and Disability in Active Serving Military Personnel—A Systematic Review
Source: Mil Med. 2023 Jan 31;189(1-2):e66–75. doi: 10.1093/milmed/usac409 (PMC10824481; doi:10.1093/milmed/usac409)
Supplement: usac409_Supp [file usac409_supp.zip]

Archive with 1 entries (1 files):
- MILMED-D-22-00310R2_Suppl Table S1.docx
